# Supplementary material for: Mediterranean Diet Decreases the Initiation of Use of Vitamin K Epoxide Reductase Inhibitors and Their Associated Cardiovascular Risk: A Randomized Controlled Trial
Source: Nutrients. 2020 Dec 19;12(12):3895. doi: 10.3390/nu12123895 (PMC7766197; doi:10.3390/nu12123895)
Supplement: Supplementary file 1 [file nutrients-12-03895-s001.zip]

Archive with 2 entries (2 files):
- CONSORT checklist.docx
- SUPPLEMENTAL MATERIAL.docx
